# Supplementary material for: Modified Predictive Model and Nomogram by Incorporating Prebiopsy Biparametric Magnetic Resonance Imaging With Clinical Indicators for Prostate Biopsy Decision Making
Source: Front Oncol. 2021 Sep 13;11:740868. doi: 10.3389/fonc.2021.740868 (PMC8473816; doi:10.3389/fonc.2021.740868)
Supplement: Supplementary Figure 1 — Decision curve analysis of the PSA, bpMRI parameters and two prognostic models for PCa and csPCa in the training group and validation group. The net benefit curves for models and parameters are shown in this figure. X-axis indicates the threshold probability for critical care outcome and Y-axis indicates the net benefit. Solid black line = model 2, solid green line = model 1, solid red line = PI-RADS score, solid blue line = Total score and solid yellow line = PSA. The preferred model is the model 2, the net benefit of which was larger over the range of other parameters. For the base lines, solid transverse line = net benefit when all patients are considered as not having the outcome; dashed line = net benefit when all patients are considered as having the outcome. The model with the greatest net benefit at a given risk threshold had the greatest clinical value. (A): DCA for training group (PCa) (B): DCA for validation group (csPCa) (C): DCA for validation group (PCa). [file DataSheet_1.zip › Supplementary Table 1.xlsx]

## Sheet: Sheet1
age	f-PSA	t-PSA	f/t PSA	L	W	H	PV	PSAD	PPIRADS score	T2WI score	DWI score	Toral score	GS	result 1（PCa）	GS score	result 2（csPCa）	Model 1	Model 2	nomogram
64	0.48	4.03	0.119107	44	30	29	19.9056	0.202456	3	3	2	5		0	0	0	0.270867	0.232919	7.11076
56	0.37	4.06	0.091133	47	27	25	16.497	0.246105	2	2	2	4		0	0	0	0.0945348	0.13097	6.09738
68	0.43	4.08	0.105392	50	28	32	23.296	0.175137	4	4	3	7	3+4=7	1	7	1	0.499755	0.521295	9.5466
62	0.8	4.11	0.194647	56	44	44	56.3763	0.0729029	1	1	3	4		0	0	0	-0.290055	-0.0122987	4.86884
61	0.63	4.21	0.149644	33	44	45	33.9768	0.123908	3	3	2	5		0	0	0	0.215258	0.184862	6.5129
53	0.58	4.22	0.137441	39	47	35	33.3606	0.126497	5	5	3	8		0	0	0	0.670078	0.617989	9.67616
54	0.55	4.28	0.128505	49	26	22	14.5746	0.293662	4	4	3	7	3+4=7	1	7	1	0.503406	0.522474	9.07912
73	0.83	4.28	0.193925	51	42	50	55.692	0.0768513	4	4	3	7	4+3=7	1	7	1	0.371798	0.409279	8.60562
71	0.73	4.28	0.170561	41	63	60	80.5896	0.0531086	2	2	1	3		0	0	0	-0.0472016	-0.131642	4.28467
78	0.56	4.31	0.12993	46	32	36	27.5558	0.15641	4	3	5	8	3+4=7	1	7	1	0.246478	0.632044	10.7243
51	0.66	4.32	0.152778	52	37	31	31.0149	0.139288	4	4	1	5		0	0	0	0.435575	0.184876	6.15517
69	0.54	4.32	0.125	40	25	35	18.2	0.237363	4	4	3	7	4+3=7	1	7	1	0.493002	0.514209	9.52728
67	0.45	4.35	0.103448	53	37	48	48.9466	0.0888724	4	4	3	7	3+4=7	1	7	1	0.47984	0.505097	9.33195
53	0.37	4.41	0.0839002	42	33	35	25.2252	0.174825	4	4	3	7	3+4=7	1	7	1	0.524606	0.543387	9.22132
69	0.82	4.49	0.182628	42	46	49	49.2274	0.0912094	5	5	3	8	3+3=6	1	6	0	0.608592	0.563956	9.71602
72	0.71	4.5	0.157778	56	47	35	47.9024	0.093941	4	4	4	8	4+3=7	1	7	1	0.418121	0.590153	10.0822
56	1.01	4.51	0.223947	59	40	46	56.4512	0.079892	4	4	3	7	3+3=6	1	6	0	0.337754	0.378968	7.69452
67	0.98	4.51	0.217295	53	35	43	41.4778	0.108733	3	3	1	4		0	0	0	0.132882	-0.0280884	4.90266
62	0.93	4.61	0.201735	43	57	47	59.9024	0.0769585	3	3	2	5		0	0	0	0.142765	0.121249	5.91407
65	0.35	4.62	0.0757576	47	33	32	25.8086	0.17901	4	4	3	7	3+4=7	1	7	1	0.535127	0.552665	9.74695
79	1.2	4.62	0.25974	53	41	41	46.3284	0.0997229	3	3	2	5		0	0	0	0.0813301	0.0662493	5.99373
76	0.79	4.62	0.170996	65	56	56	105.997	0.0435862	4	4	4	8	4+5=9	1	9	1	0.389847	0.5659	9.97727
47	0.75	4.62	0.162338	53	28	30	23.1504	0.199565	2	2	1	3		0	0	0	-2.35896e-05	-0.092262	3.83709
67	0.83	4.64	0.178879	51	28	45	33.4152	0.138859	2	2	2	4		0	0	0	-0.0348132	0.0178747	5.36059
64	0.91	4.65	0.195699	48	22	32	17.5718	0.264628	3	3	3	6	4+4=8	1	8	1	0.197999	0.307071	7.58621
64	0.68	4.67	0.14561	48	35	40	34.944	0.133642	2	2	1	3		0	0	0	0.00243817	-0.0889257	4.46921
65	0.85	4.67	0.182013	50	40	38	39.52	0.118168	4	4	2	6	5+4=9	1	9	1	0.396234	0.290278	7.42436
62	0.55	4.69	0.117271	36	35	44	28.8288	0.162685	4	4	2	6		0	0	0	0.482776	0.36642	8.07334
63	0.45	4.72	0.095339	58	36	37	40.1731	0.117491	3	3	2	5	3+4=7	1	7	1	0.276602	0.239496	7.11993
69	0.57	4.72	0.120763	48	38	50	47.424	0.0995277	2	2	1	3		0	0	0	0.0224939	-0.070506	4.82294
52	0.84	4.75	0.176842	45	33	36	27.7992	0.170868	3	3	5	8		0	0	0	0.195776	0.586729	9.34327
47	1.31	4.8	0.272917	36	24	24	10.7827	0.445157	3	3	4	7		0	0	0	0.154822	0.405551	7.71292
63	0.91	4.82	0.188797	54	31	42	36.5602	0.131837	2	2	1	3		0	0	0	-0.0481219	-0.133832	3.99193
83	1.03	4.86	0.211934	40	55	43	49.192	0.0987966	3	3	2	5		0	0	0	0.136547	0.115342	6.61989
62	0.82	4.88	0.168033	57	43	45	57.3534	0.0850865	3	3	2	5		0	0	0	0.183949	0.157711	6.27377
67	0.43	4.92	0.0873984	50	29	36	27.144	0.181256	4	4	3	7	3+3=6	1	6	0	0.522201	0.541137	9.70659
62	0.85	4.94	0.172065	50	38	36	35.568	0.138889	3	3	1	4		0	0	0	0.193099	0.0249068	5.24894
64	0.73	4.95	0.147475	53	39	44	47.293	0.104667	4	4	4	8	4+3=7	1	7	1	0.432829	0.603038	9.92197
66	2.19	5	0.438	56	35	40	40.768	0.122645	3	3	3	6		0	0	0	-0.11956	0.0273001	4.88048
55	0.48	5	0.096	51	59	35	54.7638	0.0913012	2	2	3	5		0	0	0	0.0491044	0.233289	6.76399
69	1	5.02	0.199203	49	38	50	48.412	0.103693	3	3	2	5		0	0	0	0.152573	0.129501	6.25406
71	0.68	5.08	0.133858	46	32	32	24.4941	0.207397	4	4	3	7	4+3=7	1	7	1	0.475025	0.498753	9.44107
70	0.59	5.08	0.116142	40	31	35	22.568	0.225097	2	2	1	3		0	0	0	0.0601256	-0.0392466	5.19431
62	1.05	5.14	0.20428	47	36	40	35.1936	0.146049	3	3	2	5	3+3=6	1	6	0	0.15757	0.133204	6.04705
63	0.59	5.17	0.11412	43	39	49	42.73	0.120992	3	3	2	5	3+4=7	1	7	1	0.255716	0.220872	6.93793
66	1.24	5.18	0.239382	56	39	47	53.377	0.0970456	4	4	3	7		0	0	0	0.324257	0.366674	7.93909
67	0.95	5.19	0.183044	42	30	50	32.76	0.158425	2	2	3	5		0	0	0	-0.0346162	0.157709	6.47104
74	0.67	5.2	0.128846	45	33	43	33.2046	0.156605	4	3	5	8	4+3=7	1	7	1	0.247786	0.633203	11.6988
59	1	5.24	0.19084	46	30	36	25.8336	0.202837	4	4	2	6		0	0	0	0.407755	0.299043	7.31274
69	1.3	5.45	0.238532	49	43	37	40.5387	0.13444	3	3	4	7		0	0	0	0.114854	0.37544	8.14201
61	0.92	5.48	0.167883	54	38	28	29.8771	0.183418	4	4	3	7	3+3=6	1	6	0	0.429394	0.458614	8.68033
63	1.04	5.52	0.188406	56	42	56	68.4902	0.0805954	2	2	2	4		0	0	0	-0.0608377	-0.00424074	4.9858
64	0.79	5.56	0.142086	48	39	33	32.1235	0.173082	3	3	2	5	3+4=7	1	7	1	0.236662	0.203029	6.81075
65	0.98	5.56	0.176259	39	41	49	40.7425	0.136467	4	4	4	8		0	0	0	0.407612	0.580071	9.7399
74	0.46	5.57	0.0825853	40	36	42	31.4496	0.177109	4	4	3	7	3+3=6	1	6	0	0.526718	0.545225	9.99872
72	1	5.58	0.179211	37	53	54	55.0649	0.101335	3	3	3	6	3+3=6	1	6	0	0.175158	0.289615	7.66698
77	1.57	5.59	0.280859	61	59	60	112.289	0.0497823	3	3	2	5		0	0	0	0.043998	0.0339388	5.59303
66	0.65	5.59	0.116279	51	33	26	22.7542	0.245669	2	2	2	4	3+3+6	1	6	0	0.0652533	0.104953	6.20328
79	0.78	5.6	0.139286	47	62	46	69.7029	0.080341	5	5	3	8		0	0	0	0.656076	0.606348	10.491
74	0.88	5.66	0.155477	35	47	46	39.3484	0.143843	5	5	4	9	3+4=7	1	7	1	0.653614	0.743054	11.4
66	0.69	5.66	0.121908	45	37	35	30.303	0.18678	2	2	2	4		0	0	0	0.0435891	0.0867233	6.01103
64	1.36	5.71	0.238179	53	39	41	44.0684	0.129571	2	2	2	4		0	0	0	-0.105987	-0.0452227	4.63081
60	1.01	5.71	0.176883	55	45	51	65.637	0.0869936	3	3	2	5		0	0	0	0.174173	0.14899	6.11633
64	0.71	5.74	0.123693	44	33	41	30.9566	0.185421	2	2	2	4		0	0	0	0.0411688	0.0845959	5.91757
55	0.44	5.78	0.0761246	39	31	35	22.0038	0.262682	4	4	3	7	3+4=7	1	7	1	0.556205	0.569941	9.57411
62	1.02	5.79	0.176166	46	40	38	36.3584	0.159248	1	1	2	3		0	0	0	-0.246426	-0.115026	4.14657
48	0.52	5.81	0.0895009	43	36	28	22.5389	0.257777	2	2	2	4		0	0	0	0.0994276	0.135116	5.85162
65	0.61	5.82	0.104811	46	31	32	23.7286	0.245273	4	4	2	6	4+4=8	1	8	1	0.518454	0.396693	8.49756
65	1.56	6.85	0.227737	43	45	40	40.248	0.170195	2	2	1	3		0	0	0	-0.0834351	-0.165886	3.75829
66	0.67	6.86	0.0976676	56	40	34	39.6032	0.173218	4	4	3	7	3+3=6	1	6	0	0.508223	0.528854	9.54808
68	1.21	6.88	0.175872	40	59	39	47.8608	0.14375	2	2	2	4		0	0	0	-0.0300678	0.0220072	5.43839
65	0.77	6.93	0.111111	50	31	48	38.688	0.179125	3	3	2	5	3+3=6	1	6	0	0.274146	0.23624	7.1742
66	0.89	6.93	0.128427	57	43	42	53.5298	0.129461	4	4	2	6		0	0	0	0.461296	0.347908	8.02866
72	0.84	6.94	0.121037	50	30	30	23.4	0.296581	4	4	2	6		0	0	0	0.512818	0.390789	8.70419
64	0.43	6.95	0.0618705	47	33	32	25.8086	0.26929	2	2	2	4		0	0	0	0.134438	0.166032	6.73583
64	1.3	6.96	0.186782	52	42	37	42.0202	0.165635	2	2	1	3		0	0	0	-0.0370985	-0.124623	4.1261
70	0.52	6.97	0.0746055	48	34	31	26.3078	0.26494	3	3	1	4		0	0	0	0.338547	0.151984	6.81378
72	0.38	7	0.0542857	31	49	37	29.2256	0.239516	2	2	2	4		0	0	0	0.135584	0.167569	7.03326
74	0.7	7	0.1	36	52	37	36.0173	0.194351	4	4	4	8	3+4=7	1	7	1	0.510948	0.670908	10.9698
62	0.64	7.03	0.0910384	43	29	35	22.6954	0.309754	3	3	2	5		0	0	0	0.331002	0.284498	7.56901
73	0.81	7.03	0.11522	48	33	34	28.0051	0.251026	2	2	1	3		0	0	0	0.0678578	-0.0328259	5.37161
55	0.84	7.05	0.119149	47	54	43	56.7497	0.12423	2	2	2	4		0	0	0	0.0307143	0.0763699	5.49776
73	1.49	7.09	0.210155	36	31	31	17.9899	0.39411	4	4	2	6		0	0	0	0.434506	0.319487	8.06261
63	1.06	7.1	0.149296	49	32	33	26.9069	0.263873	4	4	2	6	3+3=6	1	6	0	0.471632	0.354753	8.01788
66	1.23	7.12	0.172753	45	36	34	28.6416	0.248589	2	2	1	3		0	0	0	0.000494234	-0.0926558	4.5309
72	0.9	7.15	0.125874	44	32	31	22.697	0.31502	4	4	3	7	3+4=7	1	7	1	0.511946	0.529693	9.80524
78	1.29	7.19	0.179416	65	61	71	146.388	0.0491161	5	5	2	7		0	0	0	0.6015	0.418386	8.8694
78	1.79	7.2	0.248611	40	26	34	18.3872	0.391577	2	2	2	4		0	0	0	-0.0507537	-0.000695362	5.63306
52	0.9	7.2	0.125	54	43	39	47.0902	0.152898	3	3	1	4		0	0	0	0.251295	0.0763865	5.39601
66	0.95	7.22	0.131579	45	27	39	24.6402	0.293017	5	5	3	8	4+3=7	1	7	1	0.719674	0.659169	10.5878
65	1.19	7.31	0.162791	55	34	50	48.62	0.15035	2	2	1	3		0	0	0	-0.0131973	-0.103113	4.36988
67	1.4	7.35	0.190476	56	47	45	61.5888	0.11934	2	2	1	3		0	0	0	-0.053282	-0.1382	4.09076
81	0.48	7.36	0.0652174	48	29	29	20.9914	0.35062	4	4	4	8	4+3=7	1	7	1	0.591457	0.739742	11.9337
62	1.99	7.37	0.270014	55	37	42	44.4444	0.165825	3	3	2	5		0	0	0	0.0864013	0.0696051	5.42733
74	1.3	7.38	0.176152	56	47	61	83.487	0.088397	3	3	1	4		0	0	0	0.175382	0.0100393	5.52521
70	0.42	7.39	0.0568336	50	35	30	27.3	0.270696	3	3	3	6		0	0	0	0.360642	0.451521	9.22212
70	1.34	7.4	0.181081	36	55	42	43.2432	0.171125	5	5	3	8	3+3=6	1	6	0	0.630925	0.582413	9.9514
66	0.98	7.4	0.132432	58	47	56	79.3811	0.0932212	2	2	3	5		0	0	0	0.00733622	0.196132	6.79724
66	1.86	7.45	0.249664	50	41	46	49.036	0.151929	3	3	2	5		0	0	0	0.106435	0.087653	5.74586
63	0.86	7.46	0.115282	48	33	30	24.7104	0.301897	3	3	1	4		0	0	0	0.300861	0.117845	6.23414
75	1.18	7.47	0.157965	52	50	44	59.488	0.125572	4	4	2	6		0	0	0	0.426032	0.316633	8.04606
64	1.61	7.48	0.215241	53	43	43	50.9584	0.146786	3	3	1	4		0	0	0	0.145045	-0.0179412	4.90246
66	0.9	7.53	0.119522	54	42	44	51.8918	0.14511	3	3	2	5		0	0	0	0.255648	0.220391	7.04708
53	1.08	7.53	0.143426	56	45	34	44.5536	0.16901	3	3	2	5		0	0	0	0.234061	0.200789	6.39035
74	0.9	7.54	0.119363	46	32	37	28.3213	0.266231	4	4	3	7		0	0	0	0.50696	0.526111	9.83131
79	1.9	7.57	0.250991	52	45	48	58.4064	0.129609	3	3	2	5		0	0	0	0.0991603	0.0815761	6.15092
53	1.36	7.58	0.17942	54	49	38	52.285	0.144975	2	2	2	4		0	0	0	-0.0338681	0.0186081	4.86328
72	1.65	7.59	0.217391	60	38	53	62.8368	0.120789	4	4	4	8		0	0	0	0.355869	0.534356	9.54062
76	0.81	7.6	0.106579	48	36	40	35.9424	0.211449	2	2	1	3		0	0	0	0.0677109	-0.0322671	5.47654
54	1.5	7.61	0.197109	55	44	64	80.5376	0.09449	2	2	2	4		0	0	0	-0.0673626	-0.0102821	4.60443
65	1.19	7.61	0.156373	56	43	44	55.095	0.138125	2	2	2	4		0	0	0	-0.00889479	0.0409236	5.51437
54	0.34	7.62	0.0446194	27	35	39	19.1646	0.397608	4	4	4	8	4+3=7	1	7	1	0.627427	0.770893	11.2744
56	0.62	7.62	0.0813648	47	29	36	25.5154	0.298644	3	3	2	5		0	0	0	0.339368	0.292127	7.42456
55	0.92	7.63	0.120577	51	35	28	25.9896	0.293579	1	1	1	2		0	0	0	-0.147419	-0.169369	3.65709
72	0.96	7.66	0.125326	57	44	46	59.9914	0.127685	4	4	2	6		0	0	0	0.464436	0.35073	8.27277
77	0.84	7.7	0.109091	37	29	21	11.7172	0.657156	5	5	3	8	3+4=7	1	7	1	0.839344	0.759187	12.0494
73	1.13	7.72	0.146373	61	39	46	56.9057	0.135663	4	4	2	6		0	0	0	0.442073	0.330714	8.11427
65	0.6	7.75	0.0774194	42	32	32	22.3642	0.346537	4	4	3	7	3+3=6	1	6	0	0.576253	0.5863	10.115
70	2.04	7.83	0.260536	54	37	54	56.1038	0.139563	4	4	2	6		0	0	0	0.310645	0.213835	6.85962
72	0.56	7.84	0.0714286	46	42	37	37.1717	0.210913	3	3	3	6	4+3=7	1	7	1	0.328348	0.42386	9.00936
70	0.73	7.85	0.0929936	54	46	40	51.6672	0.151934	2	2	2	4		0	0	0	0.0681744	0.109182	6.3681
61	1.78	7.9	0.225316	46	36	30	25.8336	0.305803	4	4	3	7	3+4=7	1	7	1	0.394224	0.425223	8.38034
66	0.92	7.9	0.116456	44	32	34	24.8934	0.317353	4	4	3	7	3+4=7	1	7	1	0.523471	0.539896	9.68909
50	0.58	7.91	0.0733249	40	36	44	32.9472	0.240081	2	2	2	4		0	0	0	0.113644	0.148059	6.04692
65	1.3	7.92	0.164141	45	38	36	32.0112	0.247413	2	2	2	4		0	0	0	0.0101812	0.0559744	5.68684
53	1.12	7.95	0.140881	49	37	46	43.367	0.183319	3	3	1	4		0	0	0	0.240692	0.0664326	5.34134
56	0.4	7.98	0.0501253	44	22	33	16.6109	0.480408	3	3	2	5		0	0	0	0.422319	0.362687	8.15824
60	1.22	8	0.1525	48	36	41	36.841	0.21715	4	4	3	7		0	0	0	0.455907	0.481591	8.87735
60	1.34	8	0.1675	45	38	38	33.7896	0.236759	5	5	3	8	3+3=6	1	6	0	0.663547	0.610264	9.87826
53	1.42	8	0.1775	47	29	34	24.0978	0.33198	4	4	2	6		0	0	0	0.456419	0.340045	7.5276
63	1.39	8.01	0.173533	39	28	29	16.4674	0.486417	3	3	3	6		0	0	0	0.280711	0.376721	8.28389
61	1.19	8.02	0.148379	62	47	56	84.8557	0.0945134	3	3	2	5		0	0	0	0.20917	0.179964	6.45817
76	1.28	8.03	0.159402	50	44	45	51.48	0.155983	2	2	2	4		0	0	0	-0.00781899	0.0415687	5.92224
69	1.68	8.04	0.208955	59	47	54	77.8658	0.103255	2	2	1	3		0	0	0	-0.0788516	-0.160646	3.93909
77	0.91	8.08	0.112624	62	49	43	67.9297	0.118947	4	4	3	7	5+4=9	1	9	1	0.476926	0.501983	9.66955
74	1.08	8.09	0.133498	49	42	42	44.9467	0.179991	5	5	4	9	4+5=9	1	9	1	0.6884	0.773341	11.7054
73	1.19	8.13	0.146371	34	47	35	29.0836	0.279539	5	5	3	8	3+4=7	1	7	1	0.699051	0.641074	10.6601
76	1.27	8.14	0.15602	61	50	39	61.854	0.1316	3	3	2	5		0	0	0	0.209838	0.179911	7.00809
69	1.02	8.15	0.125153	46	34	50	40.664	0.200423	2	2	2	4	3+4=7	1	7	1	0.0433308	0.0862561	6.11794
59	1.22	8.23	0.148238	52	40	42	45.4272	0.181169	2	2	1	3		0	0	0	0.0116042	-0.0816069	4.37112
60	0.32	8.23	0.0388821	29	47	40	28.3504	0.290296	2	2	2	4	3+3=6	1	6	0	0.166503	0.194165	6.87216
59	2.1	8.27	0.25393	64	43	48	68.6899	0.120396	5	5	2	7		0	0	0	0.533383	0.356602	7.59258
74	0.68	9.49	0.0716544	36	30	30	16.848	0.563272	4	4	4	8	4+3=7	1	7	1	0.638642	0.777975	12.1041
62	1.61	9.51	0.169295	52	52	48	67.4918	0.140906	3	3	2	5		0	0	0	0.19683	0.168188	6.38923
73	1.5	9.52	0.157563	56	62	48	86.6611	0.109853	3	3	1	4		0	0	0	0.202459	0.0337315	5.72647
58	1.8	9.58	0.187891	36	43	44	35.4182	0.270482	2	2	2	4		0	0	0	-0.0114402	0.0363556	5.24657
65	1.81	9.59	0.188738	36	29	38	20.6294	0.46487	2	2	1	3		0	0	0	0.0375351	-0.0635017	4.82988
59	1.07	9.68	0.110537	33	45	43	33.2046	0.291526	1	1	1	2		0	0	0	-0.136301	-0.159452	3.8985
64	1.32	9.69	0.136223	58	41	41	50.699	0.191128	1	1	1	2		0	0	0	-0.191899	-0.207118	3.58862
75	1.1	9.77	0.11259	50	54	49	68.796	0.142014	3	3	2	5		0	0	0	0.262894	0.226885	7.43534
80	1.09	9.79	0.111338	47	35	41	35.0714	0.279145	3	3	1	4		0	0	0	0.299588	0.11711	6.83608
79	0.68	9.85	0.0690355	41	30	38	24.3048	0.40527	3	3	2	5		0	0	0	0.381073	0.327336	8.62539
71	1.56	10	0.156	52	46	54	67.1674	0.148882	2	2	1	3		0	0	0	-0.00569737	-0.0964219	4.65203
62	0.82	10	0.082	34	51	38	34.2638	0.291853	3	3	3	6	3+4=7	1	7	1	0.336886	0.430039	8.72698
75	1.4	10	0.14	62	43	59	81.7929	0.12226	3	3	1	4		0	0	0	0.226021	0.0544569	6.00496
72	0.93	10	0.093	49	34	37	32.0538	0.311975	5	5	3	8	3+3=6	1	6	0	0.769298	0.702944	11.2385
60	1.77	10	0.177	48	30	39	29.2032	0.342428	2	2	2	4		0	0	0	0.0196841	0.0627654	5.59433
63	1.49	10	0.149	42	47	60	61.5888	0.162367	2	2	2	4		0	0	0	0.00588837	0.0536405	5.5724
65	1.16	10.02	0.115768	43	25	26	14.534	0.689418	2	2	1	3	3+3=6	1	6	0	0.179889	0.0591099	6.08412
63	1.61	10.08	0.159722	51	36	38	36.2794	0.277844	2	2	1	3		0	0	0	0.0231281	-0.0730485	4.62156
54	0.77	10.1	0.0762376	48	32	39	31.1501	0.324237	4	4	2	6		0	0	0	0.571893	0.442813	8.5706
56	1.39	10.14	0.137081	50	48	53	66.144	0.153302	1	1	1	2		0	0	0	-0.202615	-0.215984	3.20396
60	1.28	10.18	0.125737	40	48	51	50.9184	0.199928	3	3	1	4		0	0	0	0.262527	0.0855502	5.78568
66	1.26	10.18	0.123772	53	42	49	56.7185	0.179483	2	2	2	4		0	0	0	0.0395515	0.0832619	5.97541
64	1.32	10.18	0.129666	31	38	48	29.4029	0.346225	2	2	2	4	4+3=7	1	7	1	0.0755671	0.112368	6.22656
57	2.2	10.24	0.214844	44	38	37	32.1693	0.318316	2	2	2	4		0	0	0	-0.0304115	0.0186608	5.0476
56	0.77	10.27	0.0749757	40	35	36	26.208	0.391865	3	3	1	4		0	0	0	0.370738	0.178384	6.59573
70	1.16	10.29	0.112731	36	49	30	27.5184	0.373932	3	3	2	5	4+4=8	1	8	1	0.322333	0.275674	7.78603
56	0.99	10.3	0.0961165	44	28	36	23.063	0.446602	4	4	3	7	4+3=7	1	7	1	0.580282	0.588137	9.83048
66	1.7	10.3	0.165049	52	41	62	68.7357	0.149849	4	4	1	5		0	0	0	0.424055	0.174453	6.5973
66	1.7	10.3	0.165049	52	41	62	68.7357	0.149849	3	3	2	5		0	0	0	0.204055	0.174453	6.5973
66	1.89	10.3	0.183495	75	56	63	137.592	0.074859	2	2	1	3		0	0	0	-0.0566156	-0.140388	4.02308
73	1.78	10.32	0.172481	64	54	68	122.204	0.0844488	2	2	3	5		0	0	0	-0.0413742	0.152991	6.62479
68	2.12	10.33	0.205227	61	48	64	97.4438	0.10601	3	3	1	4		0	0	0	0.146181	-0.0162215	5.05465
72	0.36	10.34	0.0348162	60	27	48	40.4352	0.255718	3	3	3	6		0	0	0	0.382333	0.471061	9.48277
77	1.55	10.35	0.149758	48	42	37	38.7878	0.266836	3	3	3	6		0	0	0	0.251857	0.354901	8.52591
66	0.44	10.36	0.042471	50	30	30	23.4	0.442735	5	5	4	9	3+3=6	1	6	0	0.861516	0.922629	12.9411
70	1.98	10.41	0.190202	55	42	38	45.6456	0.228061	3	3	3	6	3+3=6	1	6	0	0.194978	0.305023	7.77464
78	1.56	10.43	0.149569	48	36	47	42.2323	0.246967	1	1	1	2		0	0	0	-0.193029	-0.209095	4.08776
69	2.42	10.43	0.232023	50	66	53	90.948	0.114681	2	2	2	4		0	0	0	-0.102674	-0.0420181	4.83956
47	0.67	10.49	0.0638704	51	38	32	32.2483	0.325288	4	3	5	8	4+5=9	1	9	1	0.366509	0.735785	10.6605
52	1.5	10.51	0.142721	51	48	38	48.3725	0.217272	4	4	2	6		0	0	0	0.467282	0.351699	7.57986
55	0.99	10.57	0.0936613	46	28	32	21.4323	0.49318	2	2	2	4		0	0	0	0.1551	0.180496	6.60328
67	1.39	10.58	0.13138	57	46	58	79.0795	0.133789	3	3	2	5		0	0	0	0.238983	0.205777	6.93722
66	1.91	10.59	0.180359	52	45	52	63.2736	0.167368	2	2	2	4		0	0	0	-0.0292026	0.0223648	5.37498
71	1.32	10.59	0.124646	41	50	34	36.244	0.292186	4	4	4	8	3+3=6	1	6	0	0.507503	0.666141	10.8367
86	2.03	10.6	0.191509	54	42	58	68.4029	0.154964	3	3	1	4		0	0	0	0.174675	0.00825123	5.95636
41	1.37	10.62	0.129002	43	32	35	25.0432	0.424067	2	2	2	4		0	0	0	0.0963431	0.129477	5.581
61	0.8	10.68	0.0749064	47	36	41	36.0734	0.296063	4	4	3	7	4+4=8	1	8	1	0.566197	0.578241	9.87994
69	1.83	10.7	0.171028	55	47	60	80.652	0.132669	2	2	2	4		0	0	0	-0.0272967	0.0246632	5.49809
69	1.28	10.79	0.118628	53	42	44	50.9309	0.211856	2	2	1	3		0	0	0	0.053838	-0.0446043	5.10259
74	1.11	10.8	0.102778	56	45	49	64.2096	0.168199	5	5	4	9	4+4=8	1	8	1	0.721005	0.802526	11.9892
61	1.3	10.9	0.119266	57	44	55	71.7288	0.151961	3	3	3	6	3+3=6	1	6	0	0.257705	0.362101	7.99238
63	1.67	10.96	0.152372	52	43	45	52.3224	0.209471	3	3	2	5		0	0	0	0.234082	0.200102	6.75413
61	0.72	11	0.0654545	57	34	43	43.3337	0.253844	4	4	3	7	3+3=6	1	6	0	0.566311	0.579077	9.87859
56	1.99	11	0.180909	50	49	42	53.508	0.205577	2	2	1	3		0	0	0	-0.0200213	-0.110141	3.9882
66	0.97	11.06	0.0877034	55	38	50	54.34	0.203533	3	3	2	5		0	0	0	0.307572	0.265523	7.50327
80	0.72	11.07	0.0650407	49	25	32	20.384	0.543073	3	3	4	7	4+4=8	1	8	1	0.421123	0.640531	11.2338
68	2.03	11.07	0.183379	54	44	50	61.776	0.179196	2	2	1	3		0	0	0	-0.0296657	-0.118253	4.33623
51	1.34	11.12	0.120504	50	37	55	52.91	0.210168	3	3	2	5		0	0	0	0.271229	0.233106	6.64458
56	1.5	11.15	0.134529	50	63	42	68.796	0.162073	3	3	2	5	3+3=6	1	6	0	0.242599	0.208498	6.57285
73	1.92	11.19	0.171582	50	30	37	28.86	0.387734	4	4	2	6		0	0	0	0.477613	0.357911	8.43828
74	0.81	11.22	0.0721925	42	31	33	22.3423	0.502186	5	5	3	8	3+4=7	1	7	1	0.842318	0.764531	11.9583
54	0.74	11.22	0.0659537	51	30	32	25.4592	0.440705	1	1	1	2		0	0	0	-0.046245	-0.0820094	4.51168
73	2.67	11.23	0.237756	47	40	35	34.216	0.328209	3	3	1	4	3+3=6	1	6	0	0.165553	-0.00287434	5.41665
74	4.16	11.24	0.370107	43	45	53	53.3286	0.210769	5	5	5	10	5+4=9	1	9	1	0.421844	0.675892	10.4896
77	1.55	11.25	0.137778	53	39	52	55.8917	0.201282	2	2	2	4		0	0	0	0.0289073	0.0734217	6.28126
83	3.04	11.25	0.270222	51	47	36	44.8718	0.250714	4	4	2	6		0	0	0	0.327976	0.227302	7.48672
68	1.24	11.37	0.109059	48	35	33	28.8288	0.394397	2	2	1	3		0	0	0	0.111852	0.00377807	5.58265
65	1.22	11.39	0.107112	52	42	31	35.2061	0.323524	2	2	2	4		0	0	0	0.0958962	0.130832	6.43877
72	0.8	11.42	0.0700525	48	32	40	31.9488	0.357447	2	2	2	4		0	0	0	0.147603	0.176197	7.14465
61	0.83	14	0.0592857	40	27	27	15.1632	0.923288	4	4	3	7		0	0	0	0.745514	0.72669	11.479
68	1.19	14	0.085	41	31	28	18.5058	0.756521	5	5	3	8	4+3=7	1	7	1	0.892826	0.804991	12.1962
69	3.19	14.11	0.226081	57	48	66	93.8995	0.150267	3	3	3	6		0	0	0	0.133365	0.251617	7.19673
69	1.45	14.12	0.102691	50	47	56	68.432	0.206336	2	2	1	3		0	0	0	0.0709066	-0.0293377	5.25118
72	2.06	14.12	0.145892	49	30	32	24.4608	0.57725	5	5	5	10	4+4=8	1	8	1	0.776118	0.984385	13.528
56	0.92	14.23	0.0646521	46	51	45	54.8964	0.259216	3	3	2	5	3+4=7	1	7	1	0.348622	0.301038	7.50309
66	0.9	14.28	0.0630252	28	43	38	23.791	0.600226	4	4	4	8	4+4=8	1	8	1	0.658149	0.794669	11.9872
84	1.15	14.34	0.0801953	47	33	25	20.163	0.711204	4	4	3	7	4+3=7	1	7	1	0.666753	0.660383	11.6113
77	1.9	14.38	0.132128	46	30	40	28.704	0.500975	4	4	3	7	3+4=7	1	7	1	0.552482	0.562482	10.3498
71	2.51	14.52	0.172865	56	43	47	58.8515	0.246723	3	3	2	5	3+4=7	1	7	1	0.219884	0.186835	6.92143
76	2.84	14.52	0.195592	41	48	53	54.2381	0.267709	4	3	5	8	4+3=7	1	7	1	0.198914	0.587831	10.2433
57	2.65	14.65	0.180887	66	68	52	121.356	0.12072	3	3	3	6		0	0	0	0.178196	0.291977	7.15252
75	2.73	14.74	0.18521	63	58	49	93.1039	0.158318	3	3	1	4		0	0	0	0.182844	0.0154532	5.63032
77	1.25	14.86	0.0841184	31	50	38	30.628	0.485177	4	3	4	7	4+4=8	1	8	1	0.384113	0.608646	10.7994
62	1.43	14.9	0.0959732	57	42	54	67.2235	0.221649	2	2	1	3		0	0	0	0.0826348	-0.0191805	5.10139
78	1.78	15	0.118667	45	42	39	38.3292	0.391347	4	4	3	7	4+3=7	1	7	1	0.539923	0.553229	10.2703
76	2.12	15	0.141333	47	36	39	34.3138	0.437142	5	5	4	9	4+4=8	1	8	1	0.745399	0.819522	12.2892
74	2.3	15	0.153333	60	40	57	71.136	0.210864	2	2	2	4		0	0	0	0.0133253	0.0594056	6.03746
73	1.32	15.04	0.087766	40	40	35	29.12	0.516484	4	4	3	7	3+4=7	1	7	1	0.607928	0.611491	10.6898
79	3.64	15.05	0.24186	57	49	53	76.9751	0.195518	4	4	2	6		0	0	0	0.34669	0.244896	7.50237
73	3.04	15.06	0.201859	66	45	52	80.3088	0.187526	5	5	2	7		0	0	0	0.611038	0.424451	8.7796
46	0.87	15.22	0.0571616	51	40	40	42.432	0.358692	2	2	2	4		0	0	0	0.162876	0.18975	6.33842
63	2.25	15.24	0.147638	61	48	41	62.425	0.244133	2	2	3	5		0	0	0	0.0284824	0.212298	6.88167
75	2.01	15.25	0.131803	43	37	38	31.4382	0.485079	3	3	2	5	4+4=8	1	8	1	0.328774	0.279463	8.02906
78	1	15.38	0.0650195	34	44	36	28.0051	0.549185	4	4	3	7	4+4=8	1	8	1	0.642718	0.641843	11.1758
60	1.49	15.39	0.0968161	46	41	32	31.383	0.490392	5	5	4	9	3+4=7	1	7	1	0.810724	0.876655	12.2838
64	2.12	15.45	0.137217	60	50	51	79.56	0.194193	5	5	2	7		0	0	0	0.687736	0.492504	9.1238
65	1.05	15.5	0.0677419	36	46	35	30.1392	0.51428	3	3	2	5		0	0	0	0.410589	0.351671	8.38302
68	2.39	15.5	0.154194	54	41	46	52.9589	0.29268	4	4	3	7		0	0	0	0.473354	0.495782	9.32282
68	1.56	15.5	0.100645	55	40	40	45.76	0.338724	2	2	1	3		0	0	0	0.107304	0.000705555	5.53989
65	1.13	15.51	0.0728562	41	58	58	71.7205	0.216256	1	1	1	2		0	0	0	-0.111935	-0.136485	4.32368
79	2.71	15.57	0.174053	64	50	41	68.224	0.228219	2	2	2	4		0	0	0	-0.00624886	0.0417059	6.04835
77	1.95	15.6	0.125	44	26	32	19.0362	0.819493	2	2	2	4		0	0	0	0.20261	0.217038	7.8308
52	1.58	15.6	0.101282	55	41	39	45.7314	0.341122	2	2	2	4		0	0	0	0.107181	0.140555	6.06843
48	0.48	15.69	0.0305927	46	31	39	28.9193	0.542545	4	4	2	6		0	0	0	0.680946	0.535936	9.3172
69	1.15	16	0.071875	44	56	59	75.5955	0.211653	2	2	2	4		0	0	0	0.10802	0.143556	6.68286
72	1.32	16	0.0825	40	30	32	19.968	0.801282	5	5	2	7	3+4=7	1	7	1	0.907229	0.677013	11.3613
66	1.51	16.15	0.0934985	54	45	45	56.862	0.284021	2	2	1	3		0	0	0	0.101535	-0.00346848	5.41426
64	2.45	16.16	0.151609	59	43	55	72.5582	0.222718	1	1	1	2		0	0	0	-0.201628	-0.216315	3.50551
53	1.23	16.58	0.0741858	53.8917	46	41	52.8526	0.313702	1	1	1	2		0	0	0	-0.088434	-0.117294	4.10047
75	1.25	16.6	0.0753012	36	39	53	38.6942	0.429004	4	4	3	7	4+3=7	1	7	1	0.599905	0.605884	10.6873
76	1.14	16.6	0.0686747	43	45	44	44.2728	0.374948	4	4	4	8	3+4=7	1	7	1	0.593699	0.74131	11.7739
81	1.68	16.6	0.101205	40	33	45	30.888	0.537426	5	5	4	9	3+4=7	1	7	1	0.817721	0.882055	13.1063
66	1.38	16.6	0.0831325	58	51	60	92.2896	0.179869	2	2	2	4		0	0	0	0.0867925	0.125243	6.38752
65	1.22	16.6	0.073494	51	33	42	36.7567	0.451618	2	2	2	4	3+3=6	1	6	0	0.167813	0.192519	7.07322
77	2.38	16.67	0.142771	37	33	27	17.1428	0.972418	4	4	2	6	4+3=7	1	7	1	0.661296	0.510983	10.2176
75	3.01	16.69	0.180348	45	43	29	29.1798	0.571971	2	2	2	4		0	0	0	0.0747934	0.107748	6.62983
82	1.37	16.81	0.0814991	37	39	46	34.5166	0.487013	5	5	5	10	4+5=9	1	9	1	0.827623	1.03173	14.3337
65	2.55	16.89	0.150977	51	35	35	32.487	0.5199	4	4	2	6	4+4=8	1	8	1	0.535481	0.407042	8.66133
72	2.79	16.91	0.164991	55	42	52	62.4624	0.270723	3	3	4	7		0	0	0	0.235186	0.480017	9.30766
65	1.49	16.91	0.0881135	48	30	32	23.9616	0.705712	5	5	4	9	4+4=8	1	8	1	0.876156	0.93106	13.0472
75	3.04	17	0.178824	80	66	65	178.464	0.0952573	2	2	1	3		0	0	0	-0.0459542	-0.131268	4.44243
69	1.89	17	0.111176	45	35	35	28.665	0.593058	4	4	4	8	4+4=8	1	8	1	0.600451	0.743512	11.592
73	2.47	17	0.145294	54	51	39	55.8511	0.304381	3	3	2	5	4+3=7	1	7	1	0.266685	0.227426	7.40515
56	0.96	17.01	0.0564374	37	46	53	46.9071	0.362632	3	3	2	5		0	0	0	0.384729	0.331328	7.8238
63	2.26	17.15	0.131778	50	37	41	39.442	0.434816	4	4	4	8	3+4=7	1	7	1	0.535885	0.688883	10.8031
74	1.28	17.24	0.0742459	51	32	50	42.432	0.406297	4	4	2	6	4+5=9	1	9	1	0.595293	0.462181	9.50199
52	0.44	17.65	0.0249292	26	42	29	16.4674	1.07182	4	4	3	7	3+4=7	1	7	1	0.823539	0.793451	11.8426
70	1.36	17.69	0.0768796	55	46	51	67.0956	0.263654	3	3	2	5	3+3=6	1	6	0	0.335579	0.289368	7.89546
64	1.41	17.75	0.0794366	51	40	52	55.1616	0.321782	3	3	1	4		0	0	0	0.347551	0.158997	6.67867
66	1.81	17.98	0.100667	44	37	47	39.7883	0.451891	3	3	3	6	4+3=7	1	7	1	0.356362	0.444561	9.0503
62	5.77	18.13	0.318257	59	39	56	67.0051	0.270576	1	1	1	2		0	0	0	-0.38264	-0.378031	1.8569
60	1.7	18.18	0.0935094	43	61	48	65.4701	0.277684	2	2	2	4		0	0	0	0.099894	0.135183	6.29042
80	2.74	18.19	0.150632	54	38	40	42.6816	0.426179	3	3	3	6		0	0	0	0.291795	0.387622	8.99154
55	1.1	18.38	0.0598477	36	50	52	48.672	0.37763	3	3	2	5	4+3=7	1	7	1	0.384628	0.330977	7.78761
53	1.32	18.45	0.0715447	37	40	60	46.176	0.399558	1	1	3	4		0	0	0	-0.0633054	0.183544	6.53972
61	1.84	18.5	0.0994595	51	60	58	92.2896	0.200456	4	4	3	7	3+3=6	1	6	0	0.513144	0.532754	9.41185
64	0.79	18.5	0.0427027	37	24	36	16.6234	1.11289	4	4	4	8	4+4=8	1	8	1	0.813478	0.923794	13.2984
78	3.11	18.52	0.167927	53	45	46	57.0492	0.324632	3	3	3	6		0	0	0	0.245636	0.348365	8.51098
80	1.11	18.6	0.0596774	45	39	42	38.3292	0.48527	4	4	4	8	4+4=8	1	8	1	0.632489	0.773864	12.2629
69	1.9	18.68	0.101713	58	41	40	49.4624	0.377661	3	3	1	4		0	0	0	0.336072	0.14782	6.76231
63	1.47	18.83	0.0780669	50	38	47	46.436	0.405504	4	4	3	7	4+3=7	1	7	1	0.590657	0.598074	10.1717
74	1.59	18.91	0.0840825	57	42	35	43.5708	0.434006	3	3	2	5		0	0	0	0.371004	0.317886	8.35847
72	2.16	18.96	0.113924	52	46	42	52.2413	0.362931	5	5	3	8	4+4=8	1	8	1	0.758121	0.692123	11.1439
64	2.11	19	0.111053	45	42	34	33.4152	0.568604	3	3	4	7	3+3=6	1	6	0	0.37431	0.59848	10.2487
57	1.62	19.46	0.0832477	50	37	45	43.29	0.449526	2	2	2	4		0	0	0	0.155961	0.182022	6.68063
70	2.68	19.5	0.137436	45	32	36	26.9568	0.72338	5	5	5	10	4+4=8	1	8	1	0.823483	1.02394	13.877
66	2.31	19.51	0.118401	32	49	46	37.5066	0.520176	2	2	3	5		0	0	0	0.13334	0.300686	7.92009
71	1.96	19.61	0.099949	60	50	40	62.4	0.314263	3	3	2	5		0	0	0	0.321825	0.276262	7.81442
49	1.48	19.76	0.0748988	55	32	39	35.6928	0.553613	2	2	2	4		0	0	0	0.192396	0.212592	6.71516
68	3.89	19.81	0.196365	55	42	54	64.8648	0.305404	5	5	4	9	4+3=7	1	7	1	0.647705	0.734988	11.1406
76	3.59	19.82	0.18113	27	43	40	24.1488	0.820745	5	5	3	8	5+4=9	1	9	1	0.79782	0.719432	11.6601
59	4.03	19.89	0.202614	51	42	36	40.0982	0.496032	2	2	1	3		0	0	0	0.0294475	-0.0712327	4.54425
69	1.92	20.31	0.0945347	57	46	40	54.5376	0.372404	4	4	3	7	5+3=8	1	8	1	0.563047	0.574112	10.1458
73	2.15	20.46	0.105083	57	32	35	33.1968	0.616324	5	5	3	8	4+3=7	1	7	1	0.833499	0.754704	11.8516
81	4.36	20.47	0.212995	46	31	27	20.021	1.02242	3	3	2	5	3+3=6	1	6	0	0.372689	0.309134	8.65879
83	10.86	20.5	0.529756	61	39	46	56.9057	0.360245	3	3	2	5		0	0	0	-0.164934	-0.157167	4.00453
58	3.92	20.51	0.191126	61	47	52	77.5237	0.264564	1	1	2	3		0	0	0	-0.236713	-0.108228	4.0926
51	0.77	20.52	0.0375244	50	45	48	56.16	0.365385	1	1	1	2		0	0	0	-0.0326244	-0.0685915	4.51791
71	5.2	20.52	0.253411	45	40	45	42.12	0.487179	3	3	1	4		0	0	0	0.188248	0.0145278	5.55117
81	2.49	20.55	0.121168	46	37	38	33.6315	0.611034	4	4	4	8	4+4=8	1	8	1	0.593481	0.737004	11.9658
79	1.08	20.55	0.0525547	42	28	28	17.1226	1.20017	4	4	3	7	4+4=8	1	8	1	0.82448	0.792052	12.8336
78	1.45	20.62	0.0703201	44	35	36	28.8288	0.715257	4	4	4	8	3+4=7	1	7	1	0.67925	0.811419	12.6113
75	3.75	20.64	0.181686	56	38	32	35.4099	0.582888	2	2	3	5		0	0	0	0.0760463	0.248671	7.74901
79	4.46	21.19	0.210477	69	66	87	206.023	0.102853	3	3	2	5		0	0	0	0.13928	0.1177	6.49941
59	1.42	21.33	0.0665729	56	46	51	68.3155	0.312228	4	4	4	8	3+4=7	1	7	1	0.580018	0.730243	11.0368
62	4.62	21.34	0.216495	63	44	48	69.1891	0.30843	1	1	2	3		0	0	0	-0.254868	-0.125127	4.08121
71	0.81	21.36	0.0379213	36	23	36	15.5002	1.37805	3	3	2	5		0	0	0	0.66717	0.564672	10.886
70	3.98	21.36	0.18633	48	35	31	27.0816	0.788727	1	1	1	2		0	0	0	-0.0964394	-0.132684	4.67131
68	2.58	21.38	0.120674	52	57	47	72.4402	0.29514	2	2	1	3		0	0	0	0.0728697	-0.0291398	5.2371
62	1.04	21.57	0.0482151	29	44	34	22.5597	0.956131	5	5	4	9	3+4=7	1	7	1	0.986796	1.02503	13.9178
67	1.61	21.67	0.0742963	51	39	53	54.8168	0.395316	3	3	3	6		0	0	0	0.372413	0.459812	9.22331
72	4.33	21.68	0.199723	56	41	40	47.7568	0.453967	4	4	2	6		0	0	0	0.46199	0.342872	8.26955
58	1	21.69	0.0461042	56	36	32	33.5462	0.64657	5	4	5	9	4+3=7	1	7	1	0.689688	0.961893	13.0835
72	2.79	22	0.126818	26	36	36	17.5219	1.25557	3	3	2	5	3+3=6	1	6	0	0.532572	0.447176	9.74119
84	4.02	22.3	0.180269	51	41	42	45.6674	0.488313	4	4	2	6	3+3=6	1	6	0	0.493384	0.370177	8.97893
74	5.43	22.46	0.241763	82	66	82	230.768	0.0973273	4	4	4	8	3+4=7	1	7	1	0.321568	0.504278	9.31237
78	5.11	22.71	0.225011	68	44	57	88.6829	0.256081	4	4	3	7	4+4=8	1	8	1	0.3818	0.415047	8.8835
65	2.39	22.72	0.105194	55	42	48	57.6576	0.39405	3	3	3	6		0	0	0	0.336246	0.42769	8.83548
68	1.84	22.87	0.0804547	48	41	39	39.911	0.573024	5	3	5	8	4+3=7	1	7	1	0.41094	0.770959	11.8207
69	4.34	23.43	0.185233	52	67	53	96.019	0.244014	4	4	3	7		0	0	0	0.424842	0.453512	8.93307
48	1.1	23.62	0.0465707	35	31	31	17.4902	1.35047	4	4	3	7	4+3=7	1	7	1	0.870049	0.829935	12.1193
74	3.31	23.63	0.140076	38	27	48	25.609	0.922724	4	4	3	7	4+4=8	1	8	1	0.651652	0.643276	11.1299
81	3.65	24	0.152083	64	50	41	68.224	0.351782	3	3	2	5		0	0	0	0.270991	0.230428	7.73443
65	3.11	24.01	0.129529	68	52	84	154.452	0.155452	4	4	2	6		0	0	0	0.466697	0.352256	8.04109
70	3.48	24.32	0.143092	55	45	39	50.193	0.48453	3	3	2	5	4+4=8	1	8	1	0.315537	0.267708	7.73289
71	1.63	24.78	0.0657789	46	44	39	41.0467	0.603702	5	5	5	10	4+4=8	1	8	1	0.875848	1.07256	14.3633
76	5.22	25.29	0.206406	58	50	52	78.416	0.322511	2	2	1	3		0	0	0	-0.0195454	-0.111755	4.72155
67	3.52	26	0.135385	59	46	48	67.7414	0.383812	1	1	1	2		0	0	0	-0.141406	-0.165597	4.14818
49	1.11	26.04	0.0426267	41	37	38	29.9759	0.868697	5	5	2	7	3+4=7	1	7	1	0.970808	0.732347	11.0885
53	7.55	26.17	0.288498	40	50	65	67.6	0.38713	1	1	1	2		0	0	0	-0.318166	-0.322757	2.10057
64	2.45	26.53	0.0923483	56	57	47	78.0125	0.340074	5	5	3	8	4+4=8	1	8	1	0.777275	0.709544	11.0206
81	2.38	27.03	0.0880503	65	50	57	96.33	0.280598	3	3	3	6		0	0	0	0.326975	0.421426	9.32648
74	2.36	27.3	0.0864469	44	46	46	48.4141	0.563886	4	4	3	7	3+4=7	1	7	1	0.62164	0.622853	10.8482
78	2.68	27.32	0.0980966	45	36	49	41.2776	0.66186	4	4	4	8	4+3=7	1	7	1	0.633306	0.771515	12.2076
79	8.98	27.69	0.324305	53	48	51	67.4669	0.410424	2	2	1	3		0	0	0	-0.133715	-0.214759	3.83892
69	2.45	27.92	0.0877507	47	54	64	84.4646	0.330553	2	2	2	4		0	0	0	0.120161	0.152276	6.79537
66	1.79	28.26	0.0633404	50	31	32	25.792	1.09569	3	3	3	6	3+4=7	1	7	1	0.565117	0.618886	10.907
63	0.87	28.72	0.0302925	31	45	35	25.389	1.1312	2	2	1	3		0	0	0	0.392579	0.240451	7.8917
76	2.4	29.02	0.0827016	53	60	43	71.1048	0.40813	2	2	2	4		0	0	0	0.145956	0.17385	7.27763
84	2.84	29.04	0.0977961	38	26	29	14.899	1.94912	4	4	3	7	3+4=7	1	7	1	0.96448	0.903436	14.2771
70	1.98	29.11	0.0680179	53	34	36	33.7334	0.862942	4	4	3	7	3+4=7	1	7	1	0.719875	0.704954	11.5772
83	5.46	29.56	0.184709	43	33	32	23.6122	1.2519	4	4	3	7	4+4=8	1	8	1	0.684475	0.666715	11.7597
70	2.1	29.59	0.0709699	47	45	49	53.8902	0.549079	5	5	5	10	5+4=9	1	9	1	0.855788	1.05569	14.1492
77	3.67	29.69	0.123611	50	30	27	21.06	1.40978	5	5	3	8	4+5=9	1	9	1	1.01593	0.903021	13.6315
63	3.14	29.8	0.105369	55	66	77	145.345	0.205029	2	2	1	3		0	0	0	0.0674643	-0.0323744	5.00427
65	4.42	30	0.147333	50	45	42	49.14	0.610501	5	5	5	10	4+5=9	1	9	1	0.782992	0.989915	13.3369
76	1.48	30.48	0.0485564	41	49	71	74.1723	0.410935	5	5	5	10	4+3=7	1	7	1	0.846285	1.04965	14.2754
62	5.07	31.43	0.161311	56	48	65	90.8544	0.345938	3	3	3	6	3+3=6	1	6	0	0.258786	0.359681	8.0487
74	6.79	31.54	0.215282	50	35	39	35.49	0.888701	5	5	5	10	5+5=10	1	10	1	0.775669	0.97856	13.6137
72	5.79	32.01	0.180881	50	60	57	88.92	0.359987	3	3	2	5		0	0	0	0.239695	0.202469	7.13666
68	4.12	32.66	0.126148	63	60	59	115.97	0.281624	5	5	5	10	5+5=10	1	10	1	0.723045	0.942364	12.9041
79	3.33	33.16	0.100422	50	46	55	65.78	0.504105	4	4	4	8	5+4=9	1	9	1	0.590065	0.735831	11.8578
64	5.38	34	0.158235	49	37	40	37.7104	0.901608	3	3	2	5	3+4=7	1	7	1	0.40516	0.340099	8.32103
79	3.34	34.02	0.0981775	79	60	54	133.099	0.255599	5	5	3	8	4+3=7	1	7	1	0.748803	0.68571	11.3096
80	5.84	34.61	0.168737	45	53	48	59.5296	0.581391	4	4	2	6	3+4=7	1	7	1	0.530682	0.401705	9.16491
75	3.5	34.77	0.100661	44	42	50	48.048	0.723651	5	5	2	7	3+4=7	1	7	1	0.866211	0.641908	11.1075
68	6.3	35.3	0.17847	45	44	39	40.1544	0.879107	5	5	5	10	5+4=9	1	9	1	0.815905	1.01449	13.7473
74	8.96	35.5	0.252394	53	38	43	45.033	0.78831	2	2	2	4		0	0	0	0.0468182	0.0791148	6.36167
65	2.2	35.96	0.0611791	50	35	40	36.4	0.987912	4	4	4	8	3+4=7	1	7	1	0.759926	0.878374	12.8604
56	5.94	81.11	0.0732339	48	34	47	39.8861	2.03354	5	5	3	8	4+4=8	1	8	1	1.23467	1.08657	14.8154
84	6.64	81.59	0.0813825	47	40	38	37.1488	2.1963	5	5	5	10	4+5=9	1	9	1	1.26705	1.39251	18.334
70	3.2	82.36	0.0388538	46	33	42	33.1531	2.48423	4	4	5	9	4+4=8	1	8	1	1.17038	1.35711	17.8122
73	9	92.28	0.0975293	46	56	60	80.3712	1.14817	5	5	4	9	4+4=8	1	8	1	0.978946	1.01471	14.2575
69	9.02	93.41	0.0965635	43	54	45.9404	55.4702	1.68397	4	4	3	7	3+4=7	1	7	1	0.897766	0.84876	13.1384
64	3.39	101	0.0335644	52	39	41	43.237	2.33596	5	5	4	9	3+4=7	1	7	1	1.35841	1.33128	17.3083
76	7.04	101.43	0.0694075	54	40	40	44.928	2.25761	5	5	5	10	4+4=8	1	8	1	1.29669	1.4178	18.3069
76	7.36	101.55	0.0724766	53	35	41	39.5486	2.56773	3	3	3	6	4+4=8	1	8	1	0.932833	0.920067	14.5577
70	5.75	108.9	0.0528007	49	40	48	48.9216	2.22601	5	5	4	9	4+4=8	1	8	1	1.30784	1.28825	17.0779
79	15.63	143.15	0.109186	48	45	50	56.16	2.54897	5	3	5	8	4+5=9	1	9	1	0.885429	1.15826	16.4669
