# Supplementary material for: Modified Predictive Model and Nomogram by Incorporating Prebiopsy Biparametric Magnetic Resonance Imaging With Clinical Indicators for Prostate Biopsy Decision Making
Source: Front Oncol. 2021 Sep 13;11:740868. doi: 10.3389/fonc.2021.740868 (PMC8473816; doi:10.3389/fonc.2021.740868)
Supplement: Supplementary Figure 1 — Decision curve analysis of the PSA, bpMRI parameters and two prognostic models for PCa and csPCa in the training group and validation group. The net benefit curves for models and parameters are shown in this figure. X-axis indicates the threshold probability for critical care outcome and Y-axis indicates the net benefit. Solid black line = model 2, solid green line = model 1, solid red line = PI-RADS score, solid blue line = Total score and solid yellow line = PSA. The preferred model is the model 2, the net benefit of which was larger over the range of other parameters. For the base lines, solid transverse line = net benefit when all patients are considered as not having the outcome; dashed line = net benefit when all patients are considered as having the outcome. The model with the greatest net benefit at a given risk threshold had the greatest clinical value. (A): DCA for training group (PCa) (B): DCA for validation group (csPCa) (C): DCA for validation group (PCa). [file DataSheet_1.zip › Supplementary Table 2.xlsx]

## Sheet: Sheet1
age	f-PSA	t-PSA	f/t PSA	L	W	H	PV	PSAD	PI-RADS score	T2WI score	DWI score	Total score	result1(PCa)	GS	GS score	result2(csPCa)	Model 1	Model 2	nomogram
78	2.05	36.91	0.0555405	44	32	32	23.4291	1.57539	4	4	2	6	1	4+4=8	8	1	1.52345	1.50215	12.5217
80	4.76	37.43	0.127171	38	31	35	21.4396	1.74583	3	3	2	5	0		0	0	1.26416	1.32426	11.1531
72	3.28	38	0.0863158	40	33	36	24.7104	1.53781	4	4	3	7	1	4+4=8	8	1	1.47809	1.60249	13.0148
65	2.09	38.25	0.0546405	60	41	36	46.0512	0.830597	4	4	1	5	0		0	0	1.33308	1.20592	9.24231
72	2.02	39.53	0.0511004	55	36	50	51.48	0.767871	4	4	2	6	1	3+4=7	7	1	1.32107	1.33634	10.4946
66	6.23	40.99	0.151988	44	30	31	21.2784	1.92637	5	5	3	8	1	5+4=9	9	1	1.72177	1.75676	14.1337
70	7.52	41.12	0.182879	50	43	53	59.254	0.693962	4	4	3	7	1	5+4=9	9	1	1.14921	1.32488	10.0267
69	6.65	41.58	0.159933	72	58	60	130.291	0.319131	2	2	1	3	0		0	0	0.639495	0.709446	4.93112
78	5.12	46	0.111304	56	46	37	49.5622	0.928126	5	5	3	8	1	3+3=6	6	0	1.51242	1.58808	12.6857
84	5.6	46	0.121739	60	43	57	76.4712	0.601534	4	4	2	6	1	4+5=9	9	1	1.19638	1.22841	9.83133
64	3.52	46.61	0.0755203	49	49	53	66.1716	0.704381	3	3	3	6	1	4+4=8	8	1	1.05642	1.29776	9.81257
76	5.33	49.02	0.108731	46	39	41	38.2481	1.28163	4	4	4	8	1	5+4=9	9	1	1.38625	1.66532	13.4516
65	2.98	50	0.0596	41	38	46	37.2674	1.34166	5	5	3	8	1	4+4=8	8	1	1.67867	1.72864	13.6891
82	3.18	51.58	0.0616518	41	35	42	31.3404	1.6458	5	4	5	9	1	4+5=9	9	1	1.53445	1.9307	16.089
73	4.82	51.9	0.0928709	50	36	42	39.312	1.32021	4	4	2	6	1	4+3=7	7	1	1.41456	1.40981	11.377
89	11.65	54.07	0.215461	59	55	64	107.994	0.500678	5	5	3	8	1	3+4=7	7	1	1.28174	1.3905	11.0472
79	5.41	54.49	0.0992843	39	48	48	46.7251	1.16618	5	5	3	8	1	3+4=7	7	1	1.58754	1.6507	13.3903
77	8.71	54.96	0.158479	41	40	32	27.2896	2.01395	3	3	1	4	0		0	0	1.29675	1.20855	10.2362
73	3.51	61.37	0.0571941	36	31	30	17.4096	3.52507	4	3	5	8	1	4+4=8	8	1	1.8026	2.19182	19.0186
67	10.3	61.76	0.166775	46	39	36	33.5837	1.83899	3	3	2	5	0		0	0	1.24216	1.30308	10.4965
82	7.85	65.62	0.119628	45	52	62	75.4416	0.869812	5	4	5	9	1	3+5=8	8	1	1.26777	1.70719	13.7197
69	7.74	67.62	0.114463	53	30	48	39.6864	1.70386	4	4	2	6	1	4+4=8	8	1	1.48811	1.4685	11.8953
63	1.58	11.45	0.137991	48	51	50	63.648	0.179896	2	2	2	4	0		0	0	0.629163	0.842689	5.72409
67	2.74	11.45	0.239301	55	52	51	75.8472	0.150961	4	4	2	6	0		0	0	0.944208	1.01213	6.99229
55	0.62	11.47	0.0540541	53	41	48	54.2381	0.211475	2	2	2	4	0		0	0	0.734646	0.935892	6.3569
63	5.4	11.54	0.467938	71	51	50	94.146	0.122576	3	3	2	5	0		0	0	0.451694	0.63042	3.36135
63	0.79	11.56	0.0683391	45	22	33	16.9884	0.680464	4	4	2	6	1	3+3=6	6	0	1.27861	1.30012	9.79415
69	1.04	11.6	0.0896552	40	52	45	48.672	0.23833	3	3	2	5	0		0	0	0.920251	1.04485	7.6719
81	2.32	11.6	0.2	50	40	40	41.6	0.278846	4	4	3	7	0		0	0	1.02266	1.21964	9.29732
67	1.22	11.64	0.104811	51	27	48	34.3699	0.338668	2	2	2	4	0		0	0	0.708457	0.910399	6.56914
73	1.86	11.65	0.159657	46	34	35	28.4648	0.409277	3	3	1	4	0		0	0	0.882983	0.868752	6.39319
72	1.19	11.69	0.101796	48	54	46	62.0006	0.188546	3	3	1	4	0		0	0	0.893373	0.881831	6.43544
60	1.25	11.73	0.106564	53	37	45	45.8874	0.255626	2	2	2	4	0		0	0	0.685081	0.891069	6.10767
68	1.81	11.92	0.151846	50	32	40	33.28	0.358173	3	3	3	6	1	3+3=6	6	0	0.87891	1.14602	8.38942
72	0.99	11.95	0.0828452	45	31	38	27.5652	0.433518	2	2	2	4	0		0	0	0.758314	0.953059	7.18999
78	1.76	11.96	0.147157	58	57	54	92.8325	0.128834	5	5	4	9	1	4+5=9	9	1	1.26541	1.52246	11.5943
79	2.09	12.03	0.173732	51	35	33	30.6306	0.392745	3	3	2	5	1	3+4=7	7	1	0.862406	0.990751	7.53723
65	1.09	12.14	0.0897858	43	27	37	22.3376	0.543477	4	4	4	8	1	4+4=8	8	1	1.21852	1.5291	11.55
67	2.8	12.2	0.229508	36	34	46	29.2781	0.416694	3	3	2	5	0		0	0	0.803861	0.938299	6.59423
70	1.17	12.36	0.0946602	57	51	54	81.6286	0.151418	3	3	2	5	0		0	0	0.892108	1.02135	7.45772
61	1.06	12.37	0.0856912	48	28	33	23.063	0.536356	2	2	3	5	1	3+4=7	7	1	0.781442	1.11182	8.10759
65	1.31	12.39	0.10573	53	42	47	54.4034	0.227743	4	4	2	6	0		0	0	1.11888	1.16605	8.44801
55	1.63	12.54	0.129984	36	45	50	42.12	0.297721	2	2	2	4	0		0	0	0.668733	0.875806	5.78671
69	1.95	12.56	0.155255	53	40	44	48.5056	0.258939	1	1	1	2	0		0	0	0.409452	0.561568	3.73253
62	2.03	12.74	0.159341	41	60	36	46.0512	0.276649	4	4	3	7	0		0	0	1.06926	1.26109	9.01711
69	0.73	12.81	0.0569867	48	24	29	17.3722	0.737387	2	2	1	3	0		0	0	0.866404	0.903835	6.9337
60	2.17	12.83	0.169135	58	43	53	68.7346	0.18666	3	3	2	5	0		0	0	0.814775	0.952007	6.42372
89	2.51	12.88	0.194876	47	33	43	34.6804	0.371392	3	3	4	7	1	3+3=6	6	0	0.832392	1.24445	9.85087
73	1.2	12.88	0.0931677	56	48	56	78.2746	0.164549	3	3	3	6	1	3+3=6	6	0	0.897215	1.16566	8.71904
67	1.98	13	0.152308	55	36	35	36.036	0.36075	1	1	1	2	0		0	0	0.439036	0.586089	3.92398
66	1.79	13.13	0.136329	51	50	64	84.864	0.154718	3	3	2	5	0		0	0	0.844621	0.97909	6.89911
72	1.49	13.25	0.112453	52	62	57	95.5594	0.138657	3	3	1	4	0		0	0	0.86819	0.860318	6.21299
80	1.82	13.32	0.136637	36	56	47	49.271	0.270341	4	4	2	6	0		0	0	1.09398	1.14317	8.77517
66	1.08	13.34	0.0809595	44	32	30	21.9648	0.607335	3	3	3	6	0		0	0	1.02517	1.27168	9.60685
78	2.33	13.37	0.174271	33	55	45	42.471	0.314803	1	1	1	2	0		0	0	0.40175	0.55375	3.99367
67	1.98	13.48	0.146884	64	56	68	126.73	0.106368	4	4	1	5	0		0	0	1.03995	0.958006	6.71736
56	1.45	13.56	0.106932	52	33	36	32.1235	0.422121	4	4	4	8	1	4+3=7	7	1	1.16744	1.48582	10.7725
70	2.29	13.59	0.168506	56	43	48	60.1037	0.226109	4	4	2	6	0		0	0	1.04564	1.10098	7.98971
81	2.61	13.67	0.190929	54	40	68	76.3776	0.178979	4	4	3	7	1	3+3=6	6	0	1.00752	1.20792	9.15968
56	1.14	13.69	0.0832725	51	37	41	40.2308	0.340286	4	4	3	7	1	3+4=7	7	1	1.17386	1.35295	9.71622
74	2.32	14	0.165714	57	44	47	61.2955	0.228402	2	2	2	4	0		0	0	0.609471	0.824341	5.95249
66	1.44	8.28	0.173913	55	40	47	53.768	0.153995	3	3	2	5	0		0	0	0.800838	0.940189	6.51714
64	1.5	8.31	0.180505	50	52	66	89.232	0.093128	3	3	2	5	0		0	0	0.777548	0.920549	6.23833
81	1.32	8.31	0.158845	45	33	41	31.6602	0.262475	2	2	2	4	0		0	0	0.626196	0.838613	6.35324
56	0.72	8.33	0.0864346	56	28	43	35.0605	0.237589	2	2	1	3	0		0	0	0.703796	0.768017	5.01774
64	0.69	8.35	0.0826347	33	46	39	30.785	0.271236	5	5	3	8	1	3+3=6	6	0	1.37685	1.47903	10.9608
67	2.1	8.37	0.250896	57	53	48	75.4042	0.111002	2	2	2	4	0		0	0	0.480488	0.711748	4.56789
52	0.68	8.41	0.0808561	58	35	37	39.0572	0.215325	2	2	2	4	0		0	0	0.704545	0.909071	5.98613
68	1.78	8.42	0.211401	48	42	44	46.1261	0.182543	3	3	2	5	0		0	0	0.764688	0.907562	6.27566
71	1.24	8.45	0.146746	53	42	53	61.3486	0.137738	4	4	3	7	0		0	0	1.04817	1.24477	9.15066
54	0.88	8.46	0.104019	53	38	45	47.1276	0.179513	2	2	1	3	0		0	0	0.668473	0.737634	4.63411
63	1.44	8.5	0.169412	53	43	44	52.1435	0.163012	3	3	1	4	0		0	0	0.808376	0.806732	5.36736
75	1.23	8.5	0.144706	59	36	41	45.2837	0.187706	3	3	1	4	0		0	0	0.843382	0.837414	6.10772
64	1.64	8.5	0.192941	43	39	31	27.0332	0.314428	3	3	3	6	0		0	0	0.819996	1.09442	7.72854
54	0.37	8.51	0.0434783	44	29	37	24.5502	0.346636	2	2	1	3	0		0	0	0.781651	0.835314	5.63066
70	1.28	8.53	0.150059	57	48	47	66.8678	0.127565	2	2	2	4	0		0	0	0.601716	0.819206	5.73471
69	1.66	8.6	0.193023	49	38	45	43.5708	0.19738	2	2	1	3	0		0	0	0.56982	0.64964	4.31657
69	1.02	8.64	0.118056	55	41	46	53.9396	0.160179	3	3	2	5	0		0	0	0.867222	0.999083	7.20498
63	1.1	8.66	0.127021	54	42	36	42.457	0.203971	3	3	2	5	0		0	0	0.868077	0.99908	6.99805
67	2.1	8.67	0.242215	51	33	36	31.5058	0.275188	4	4	5	9	1	3+4=7	7	1	0.972754	1.45534	10.5711
66	0.96	8.73	0.109966	55	40	44	50.336	0.173435	3	3	2	5	0		0	0	0.880013	1.01022	7.20888
69	1.84	8.74	0.210526	58	52	45	70.5744	0.123841	3	3	2	5	0		0	0	0.750617	0.896078	6.18579
65	0.88	8.75	0.100571	43	59	46	60.685	0.144187	3	3	3	6	0		0	0	0.883393	1.15373	8.30825
64	1.4	8.75	0.16	59	51	38	59.4578	0.147163	4	4	3	7	1	5+5=10	10	1	1.03522	1.23309	8.78524
77	0.78	8.78	0.0888383	48	35	31	27.0816	0.324205	2	2	2	4	0		0	0	0.723268	0.923815	7.0589
64	1.86	8.78	0.211845	48	41	39	39.911	0.219989	2	2	1	3	0		0	0	0.553797	0.635005	3.99738
88	1.12	8.78	0.127563	50	38	30	29.64	0.296221	3	3	3	6	1	3+4=7	7	1	0.891156	1.15799	9.21553
56	1.45	8.97	0.16165	48	32	36	28.7539	0.311957	4	4	3	7	0		0	0	1.07566	1.26616	8.85805
66	1.23	8.98	0.136971	50	38	40	39.52	0.227227	2	2	2	4	0		0	0	0.642511	0.853728	5.95156
63	1.87	9	0.207778	35	45	46	37.674	0.238892	3	3	1	4	0		0	0	0.783373	0.783187	5.15346
50	0.86	9	0.0955556	51	33	32	28.0051	0.32137	3	3	2	5	0		0	0	0.934748	1.05629	7.11638
84	1.1	9	0.122222	42	32	30	20.9664	0.429258	4	4	3	7	1	4+4=8	8	1	1.15154	1.33156	10.5383
55	0.64	9.03	0.0708749	35	48	40	34.944	0.258413	4	4	3	7	0		0	0	1.1672	1.34845	9.61745
70	1.24	9.12	0.135965	50	48	46	57.408	0.158863	4	4	3	7	1	3+4=7	7	1	1.06611	1.26034	9.27214
72	0.58	9.12	0.0635965	45	25	32	18.72	0.487179	3	3	0.58	3.58	0		0	0	1.01443	0.925427	7.04284
72	1.14	9.14	0.124726	37	52	44	44.0211	0.207628	3	3	2	5	0		0	0	0.871678	1.00222	7.35489
76	1.33	9.14	0.145514	66	49	53	89.129	0.102548	3	3	2	5	1	3+3=6	6	0	0.820558	0.958612	7.04768
60	1.12	9.15	0.122404	49	34	34	29.4549	0.310645	3	3	2	5	1	3+4=7	7	1	0.900847	1.02635	7.18142
75	1.48	9.17	0.161396	60	40	28	34.944	0.26242	2	2	1	3	0		0	0	0.623223	0.695971	5.00284
69	0.61	9.2	0.0663043	46	32	35	26.7904	0.343407	4	4	3	7	1	3+4=7	7	1	1.19434	1.3711	10.3649
59	1.47	9.26	0.158747	54	38	42	44.8157	0.206624	2	2	2	4	0		0	0	0.611956	0.826929	5.43092
68	0.96	9.28	0.103448	37	38	49	35.8249	0.259038	4	4	2	6	1	4+3=7	7	1	1.12957	1.175	8.6514
66	1.16	9.29	0.124865	48	35	40	34.944	0.265854	3	3	2	5	1	3+3=6	6	0	0.886481	1.01436	7.27043
83	0.53	9.31	0.056928	35	23	24	10.0464	0.9267	4	4	4	8	1	5+4=9	9	1	1.35513	1.64384	13.4133
63	0.92	9.33	0.0986066	48	34	35	29.7024	0.314116	4	4	2	6	0		0	0	1.14934	1.19162	8.64625
66	0.82	9.37	0.0875133	48	36	35	31.4496	0.297937	2	2	1	3	0		0	0	0.718054	0.779638	5.50682
71	2.08	9.39	0.221512	28	46	35	23.4416	0.40057	4	4	2	6	1	3+4=7	7	1	1.02899	1.08314	7.89028
62	0.81	9.39	0.086262	53	32	35	30.8672	0.304206	4	4	3	7	1	4+3=7	7	1	1.16112	1.34225	9.8199
55	1.85	9.42	0.196391	43	36	40	32.1984	0.292561	2	2	1	3	0		0	0	0.590375	0.666252	3.99526
65	2.2	9.45	0.232804	49	35	42	37.4556	0.252299	2	2	1	3	0		0	0	0.537788	0.620214	3.89565
63	0.46	5.87	0.0783646	44	35	35	28.028	0.209433	4	4	3	7	0		0	0	1.14592	1.3304	9.71822
63	1.06	5.87	0.180579	49	29	40	29.5568	0.198601	4	3	5	8	1	4+4=8	8	1	0.804568	1.36273	9.76667
69	1.36	5.88	0.231293	40	26	35	18.928	0.310651	4	4	3	7	1	4+4=8	8	1	0.994538	1.19408	8.62011
77	0.56	5.93	0.0944351	52	35	44	41.6416	0.142406	3	3	3	6	1	3+3=6	6	0	0.890054	1.15969	8.79988
67	0.91	5.99	0.15192	47	35	43	36.7822	0.162851	4	4	4	8	1	3+4=7	7	1	1.04863	1.38473	10.1191
73	1.2	6	0.2	49	36	33	30.2702	0.198214	5	5	4	9	1	5+5=10	10	1	1.22194	1.48262	11.0383
50	0.76	6	0.126667	53	37	40	40.7888	0.147099	1	1	2	3	0		0	0	0.413871	0.707445	4.18593
61	0.85	6	0.141667	53	40	43	47.4032	0.126574	2	2	3	5	1	3+3=6	6	0	0.611196	0.967649	6.59977
62	1.11	6.05	0.183471	62	48	47	72.7334	0.0831804	3	3	1	4	0		0	0	0.771551	0.775392	5.00556
50	0.79	6.08	0.129934	51	36	32	30.551	0.199011	3	3	3	6	1	3+4=7	7	1	0.863422	1.13503	7.59504
58	0.29	6.08	0.0476974	41	25	38	20.254	0.300188	4	4	3	7	1	4+3=7	7	1	1.20482	1.38116	10.0564
68	0.66	6.1	0.108197	49	45	36	41.2776	0.14778	2	2	1	3	0		0	0	0.655471	0.726631	5.02484
70	0.9	6.12	0.147059	54	42	44	51.8918	0.117938	4	4	3	7	1	3+3=6	6	0	1.04272	1.24027	9.06586
73	0.96	6.13	0.156607	69	46	41	67.6697	0.0905871	4	4	2	6	0		0	0	1.02462	1.08465	7.90718
74	0.91	6.18	0.147249	55	44	48	60.4032	0.102312	4	4	3	7	1	3+3=6	6	0	1.03849	1.23677	9.17259
76	0.74	6.19	0.119548	44	32	28	20.5005	0.301944	3	3	2	5	1	3+3=6	6	0	0.901924	1.02746	7.76851
72	0.88	6.2	0.141935	57	45	46	61.3548	0.101052	4	4	3	7	1	3+4=7	7	1	1.04433	1.24199	9.15119
51	0.58	6.23	0.0930979	47	36	38	33.4339	0.186338	2	2	1	3	0		0	0	0.682895	0.750333	4.65189
57	0.71	6.24	0.113782	51	34	30	27.0504	0.230681	2	2	1	3	0		0	0	0.670298	0.738364	4.76128
65	0.19	6.25	0.0304	47	28	35	23.9512	0.260947	2	2	2	4	0		0	0	0.774799	0.970717	7.07127
76	0.28	6.28	0.044586	46	23	21	11.5534	0.543565	4	4	3	7	0		0	0	1.27098	1.43572	11.2974
65	0.96	6.28	0.152866	57	41	43	52.2553	0.120179	3	3	2	5	0		0	0	0.816561	0.954753	6.61629
71	0.56	6.3	0.0888889	47	30	40	29.328	0.214812	4	4	2	6	1	3+3=6	6	0	1.1351	1.18068	8.80553
63	0.96	6.35	0.151181	43	35	31	24.2606	0.261741	4	4	3	7	1	3+4=7	7	1	1.0749	1.26636	9.10157
61	1.31	6.42	0.20405	54	46	33	42.6254	0.150614	1	1	2	3	0		0	0	0.32501	0.628404	3.80847
73	0.81	6.44	0.125776	52	40	48	51.9168	0.124045	2	2	1	3	0		0	0	0.628979	0.703498	4.9731
61	1.01	6.48	0.155864	45	36	34	28.6416	0.226244	2	2	3	5	0		0	0	0.620342	0.974042	6.68508
62	0.77	6.48	0.118827	29	49	25	18.473	0.350782	3	3	2	5	1	3+4=7	7	1	0.915312	1.0385	7.3821
68	1.12	6.48	0.17284	48	40	36	35.9424	0.180288	4	4	2	6	0		0	0	1.02884	1.08684	7.76832
85	1.68	6.49	0.25886	40	28	45	26.208	0.247634	5	5	4	9	1	4+4=8	8	1	1.16636	1.43237	10.9898
68	1.65	6.49	0.254237	54	39	34	37.2341	0.174303	2	2	2	4	0		0	0	0.492881	0.721659	4.71564
74	0.58	6.51	0.0890937	37	52	53	53.0254	0.122771	4	4	3	7	1	5+4=9	9	1	1.1112	1.30105	9.80806
76	0.59	6.52	0.0904908	40	32	39	25.9584	0.251171	4	3	5	8	1	4+3=7	7	1	0.922582	1.4667	11.2688
56	0.6	6.53	0.0918836	46	32	40	30.6176	0.213276	3	3	4	7	0		0	0	0.911227	1.31727	9.3373
59	1.22	6.55	0.18626	57	39	45	52.0182	0.125917	4	4	3	7	0		0	0	0.9993	1.20153	8.29003
62	1.45	6.55	0.221374	42	40	41	35.8176	0.182871	2	2	2	4	0		0	0	0.533204	0.757349	4.85105
56	0.43	6.58	0.0653495	49	35	41	36.5638	0.179959	2	2	2	4	0		0	0	0.713444	0.917596	6.20634
71	1.48	6.59	0.224583	58	45	60	81.432	0.0809264	2	2	2	4	0		0	0	0.503282	0.732531	4.9096
71	0.68	6.62	0.102719	50	42	41	44.772	0.14786	3	3	1	4	0		0	0	0.881846	0.872295	6.2965
62	1.53	6.62	0.231118	46	56	60	80.3712	0.0823678	3	3	2	5	0		0	0	0.716072	0.866097	5.6292
72	0.53	6.65	0.0796992	46	33	33	26.0489	0.255289	3	3	1	4	0		0	0	0.936158	0.918696	6.81237
59	0.83	6.67	0.124438	51	45	53	63.2502	0.105454	2	2	2	4	0		0	0	0.625754	0.840955	5.54567
57	0.92	6.69	0.137519	56	35	32	32.6144	0.205124	5	3	5	8	1	4+3=7	7	1	0.856195	1.4085	10.0006
72	0.64	6.74	0.0949555	43	28	32	20.0346	0.336419	3	3	2	5	0		0	0	0.939311	1.06009	7.95202
62	1.01	6.74	0.149852	44	29	40	26.5408	0.253949	1	1	2	3	0		0	0	0.414437	0.706086	4.63043
66	1.6	6.76	0.236686	51	33	26	22.7542	0.297089	3	3	3	6	1	3+3=6	6	0	0.764796	1.04566	7.31832
61	0.67	6.82	0.0982405	47	53	39	50.5175	0.135003	4	4	2	6	1	3+4=7	7	1	1.10374	1.1542	8.16619
49	0.56	6.85	0.0817518	28	52	36	27.2563	0.251318	3	3	2	5	0		0	0	0.932757	1.05574	7.05899
68	0.82	5.66	0.144876	47	46	36	40.4726	0.139848	5	5	3	8	0		0	0	1.27088	1.38714	10.1737
